# Supplementary material for: Antioxidants Supplementation Reduces Ceramide Synthesis Improving the Cardiac Insulin Transduction Pathway in a Rodent Model of Obesity
Source: Nutrients. 2021 Sep 28;13(10):3413. doi: 10.3390/nu13103413 (PMC8541644; doi:10.3390/nu13103413)
Supplement: Supplementary file 1 [file nutrients-13-03413-s001.zip]

Archive with 1 entries (1 files):
- nutrients-1376681-supplementary.pdf
